# Supplementary material for: Large-scale analysis of antisense transcription in wheat using the Affymetrix GeneChip Wheat Genome Array
Source: BMC Genomics. 2009 May 29;10:253. doi: 10.1186/1471-2164-10-253 (PMC2694213; doi:10.1186/1471-2164-10-253)
Supplement: Additional file 1 — List of the 110 sense-antisense transcript pairs with Present calls (P < 0.01), >8.76 3'IVT assay log2 expression value and >9.86 WT assay log2 expression value. The data provided represents annotation and statistical values for the candidate sense-antisense transcript pairs. [file 1471-2164-10-253-S1.xls]

## Sheet: Sheet1
Supplementary material. List of the 110 sense-antisense transcript pairs with Present calls (P<0.01), >8.76 3'IVT assay log(2) expression value
and >9.86 WT assay log(2) expression value. Functional categories were based on the Munich Information Center for Protein Sequences classifications
and putative function shows the best significant BLASTX database hit from HarvEST.
			PMA call			P value			log(2) expression value
Functional category / Putative function		Probe Set ID	3' IVT	3' WT		3' IVT	WT		3' IVT	WT
I. Cell death
	Putative senescence-associated protein	TaAffx.128418.24.S1_at	P	P		0.00167288	0.00167288		11.6142	14.8832
	Putative senescence-associated protein	TaAffx.144000.1.S1_s_at	P	P		0.00167288	0.00167288		9.9901	10.4909
II. Energy
	ATP synthase	Ta.23120.1.S1_at	P	P		0.00167288	0.00382293		12.6867	9.86685
	ATP synthase	Ta.28651.1.S1_at	P	P		0.00167288	0.00167288		11.148	10.1558
	ATP synthase	TaAffx.128473.1.A1_s_at	P	P		0.00167288	0.00167288		10.208	10.1286
	ATP synthase	TaAffx.128565.25.S1_s_at	P	P		0.00167288	0.00167288		12.2126	10.4732
	ATP synthase	TaAffx.128565.9.S1_at	P	P		0.00167288	0.00167288		10.3103	10.3091
	ATP synthase	TaAffx.27201.1.S1_at	P	P		0.00496277	0.00167288		10.9777	10.3615
	ATP synthase	TaAffx.4530.1.S1_at	P	P		0.00167288	0.00167288		9.53346	14.2771
	ATP synthase	TaAffx.4530.2.S1_at	P	P		0.00167288	0.00167288		9.04301	11.6419
	ATP synthase	TaAffx.4530.3.S1_s_at	P	P		0.00167288	0.00167288		9.27304	10.9532
	ATP synthase	TaAffx.7291.1.S1_at	P	P		0.00221961	0.00221961		9.16722	13.0684
	Carbonic anhydrase	Ta.5227.1.S1_at	P	P		0.00167288	0.00167288		14.3941	10.8021
	Carbonic anhydrase	Ta.5227.1.S1_x_at	P	P		0.00167288	0.00167288		14.3802	10.9296
	Chlorophyll a/b binding protein	Ta.20639.3.S1_a_at	P	P		0.00167288	0.00167288		12.964	10.5151
	Cytochrome b559 subunit alpha	TaAffx.6196.1.S1_at	P	P		0.00167288	0.00167288		12.6229	10.2511
	Cytochrome b559 subunit alpha	TaAffx.6196.2.S1_s_at	P	P		0.00167288	0.00167288		11.6501	10.3959
	Cytochrome c biogenesis protein ccsA	TaAffx.4544.1.S1_at	P	P		0.00167288	0.00167288		9.34158	10.9402
	Cytochrome c biogenesis protein ccsA	TaAffx.4544.2.S1_s_at	P	P		0.00167288	0.00167288		11.553	11.1889
	NAD(P)H-quinone oxidoreductase chain 5	TaAffx.128617.1.S1_x_at	P	P		0.00167288	0.00167288		10.7739	12.52
	NAD(P)H-quinone oxidoreductase chain H	TaAffx.107764.1.S1_at	P	P		0.00167288	0.00167288		9.07417	13.0579
	NAD(P)H-quinone oxidoreductase chain K	TaAffx.80571.1.S1_s_at	P	P		0.00167288	0.00167288		9.83254	11.4298
	NADH dehydrogenase	TaAffx.124056.1.S1_at	P	P		0.00167288	0.00167288		9.18746	13.9267
	NADH ubiquinone oxidoreductase	TaAffx.21659.1.A1_at	P	P		0.00167288	0.00167288		8.82018	14.0625
	Photosystem I assembly protein ycf3	TaAffx.27824.1.S1_at	P	P		0.00221961	0.00221961		9.78809	13.3078
	Photosystem I assembly protein ycf3	TaAffx.53964.1.S1_at	P	P		0.00167288	0.00167288		12.2793	9.98758
	Photosystem I assembly protein ycf4	TaAffx.6885.1.S1_at	P	P		0.00167288	0.00167288		13.0989	10.0853
	Photosystem I assembly protein ycf4	TaAffx.6885.2.S1_at	P	P		0.00167288	0.00167288		10.1162	13.6408
	Photosystem I assembly protein ycf4	TaAffx.6885.3.A1_s_at	P	P		0.00167288	0.00167288		10.2049	14.4287
	Photosystem I P700 chlorophyll a apoprotein A1	TaAffx.142789.1.S1_at	P	P		0.00167288	0.00167288		11.1073	10.395
	Photosystem I P700 chlorophyll a apoprotein A1	TaAffx.26519.1.S1_at	P	P		0.00167288	0.00167288		10.6619	9.98093
	Photosystem I P700 chlorophyll a apoprotein A2	TaAffx.12631.1.S1_at	P	P		0.00167288	0.00167288		11.6638	11.6762
	Photosystem I P700 chlorophyll a apoprotein A2	TaAffx.49006.1.A1_at	P	P		0.00167288	0.00167288		13.0144	10.3496
	Photosystem II D2 protein	TaAffx.28455.1.S1_at	P	P		0.00167288	0.00167288		8.8857	15.1586
	Photosystem II M protein	TaAffx.48564.1.S1_s_at	P	P		0.00167288	0.00167288		12.6915	10.9594
	Photosystem II M protein	TaAffx.48564.2.S1_s_at	P	P		0.00167288	0.00167288		10.9422	10.6685
	Photosystem II reaction center protein K precursor	TaAffx.132743.1.S1_at	P	P		0.00167288	0.00167288		10.8082	13.633
	Photosystem II reaction center protein Z	TaAffx.128712.18.S1_s_at	P	P		0.00167288	0.00167288		14.1988	10.5708
	Photosystem Q(B) protein	TaAffx.128757.1.S1_at	P	P		0.00167288	0.00167288		13.2484	11.7444
	Photosystem Q(B) protein	TaAffx.128757.3.S1_s_at	P	P		0.00167288	0.00167288		13.3323	12.5514
	RUBISCO activase	Ta.27660.1.S1_at	P	P		0.00167288	0.00167288		14.0131	10.543
	RUBISCO large subunit	Ta.24976.1.S1_x_at	P	P		0.00167288	0.00167288		15.1072	11.0037
	RUBISCO large subunit	TaAffx.128414.1.A1_x_at	P	P		0.00167288	0.00167288		15.197	11.2848
	RUBISCO large subunit	TaAffx.128414.215.S1_s_at	P	P		0.00167288	0.00167288		13.5008	10.2107
	RUBISCO large subunit	TaAffx.128414.219.S1_x_at	P	P		0.00167288	0.00221961		13.9881	10.0771
	RUBISCO small subunit	Ta.2752.2.S1_x_at	P	P		0.00167288	0.00167288		14.4223	11.2002
	RUBISCO small subunit	Ta.2752.3.S1_x_at	P	P		0.00167288	0.00167288		14.8237	10.9887
III. Homeostasis
	Metallothionein	Ta.23013.3.S1_s_at	P	P		0.00167288	0.00167288		13.8428	9.90909
IV. Metabolism: Protein biosynthesis
	Chloroplast 30S ribosomal protein S11	TaAffx.129824.4.S1_x_at	P	P		0.00167288	0.00167288		10.4939	12.7667
	Chloroplast 30S ribosomal protein S11	TaAffx.129824.5.S1_x_at	P	P		0.00167288	0.00167288		10.1573	12.3578
	Chloroplast 30S ribosomal protein S11	TaAffx.129824.9.S1_x_at	P	P		0.00167288	0.00167288		10.2953	12.1667
	Chloroplast 30S ribosomal protein S12	TaAffx.3720.2.S1_at	P	P		0.00167288	0.00167288		8.94061	13.4806
	Chloroplast 30S ribosomal protein S12	TaAffx.3720.5.S1_at	P	P		0.00167288	0.00167288		9.37408	13.4091
	Chloroplast 30S ribosomal protein S15	TaAffx.128617.17.S1_s_at	P	P		0.00167288	0.00167288		12.1058	11.5481
	Chloroplast 30S ribosomal protein S15	TaAffx.128617.18.S1_x_at	P	P		0.00221961	0.00221961		11.4055	13.7934
	Chloroplast 30S ribosomal protein S15	TaAffx.128617.3.S1_x_at	P	P		0.00167288	0.00167288		9.00251	12.3235
	Chloroplast 30S ribosomal protein S15	TaAffx.128617.5.S1_at	P	P		0.00167288	0.00167288		9.70448	12.2829
	Chloroplast 30S ribosomal protein S16	TaAffx.4142.2.S1_at	P	P		0.00167288	0.00167288		9.06702	10.2565
	Chloroplast 30S ribosomal protein S18	TaAffx.107897.1.S1_at	P	P		0.00292359	0.00167288		8.77903	12.5015
	Chloroplast 30S ribosomal protein S7	TaAffx.3720.1.S1_at	P	P		0.00167288	0.00167288		14.2636	10.0624
	Chloroplast 30S ribosomal protein S7	TaAffx.3720.4.S1_s_at	P	P		0.00167288	0.00167288		13.9026	10.1012
	Chloroplast 50S ribosomal protein L14	TaAffx.128896.6.A1_at	P	P		0.00167288	0.00221961		9.28296	12.6858
	Chloroplast 50S ribosomal protein L2	TaAffx.128896.2.S1_at	P	P		0.00167288	0.00167288		9.41151	10.4357
	Chloroplast 50S ribosomal protein L2	TaAffx.128896.22.S1_s_at	P	P		0.00167288	0.00167288		11.6811	12.1561
	Chloroplast 50S ribosomal protein L2	TaAffx.128896.3.S1_at	P	P		0.00292359	0.00167288		12.4021	9.9594
	Chloroplast 50S ribosomal protein L2	TaAffx.128896.8.A1_at	P	P		0.00167288	0.00167288		11.7155	13.1381
	Chloroplast 50S ribosomal protein L23	TaAffx.128896.23.S1_at	P	P		0.00167288	0.00167288		11.3058	10.4992
	Chloroplast 50S ribosomal protein L33	TaAffx.6593.1.A1_at	P	P		0.00167288	0.00167288		9.97079	12.812
V. Metabolism: Secondary
	Nicotianamine synthase	Ta.771.2.S1_at	P	P		0.00221961	0.00167288		8.80505	10.1196
	Thioredoxin	Ta.136.1.S1_at	P	P		0.00167288	0.00167288		12.9403	10.1401
VI. Transcription
	DNA-directed RNA polymerase beta chain	TaAffx.105136.2.S1_at	P	P		0.00167288	0.00167288		8.87652	12.8476
	Maturase K	TaAffx.109850.2.S1_at	P	P		0.00167288	0.00167288		9.11374	13.5062
	Maturase K	TaAffx.134856.1.S1_x_at	P	P		0.00167288	0.00167288		11.2686	13.2002
	Translation initiation factor	TaAffx.129824.1.S1_s_at	P	P		0.00221961	0.00167288		10.8912	13.2676
	Zinc finger protein	TaAffx.143996.1.S1_s_at	P	P		0.00167288	0.00167288		10.4714	10.27
VII. Transport
	Yip1 domain containing protein	TaAffx.143997.1.S1_s_at	P	P		0.00167288	0.00167288		13.082	12.3594
VIII. Unknown
	Hypothetical protein	Ta.1989.3.S1_s_at	P	P		0.00167288	0.00167288		12.7729	12.0429
	Hypothetical protein	Ta.20566.2.A1_s_at	P	P		0.00167288	0.00167288		13.0382	12.1571
	Hypothetical protein	Ta.28695.5.A1_at	P	P		0.00818426	0.00167288		8.83119	15.0015
	Hypothetical protein	Ta.6492.3.S1_s_at	P	P		0.00167288	0.00167288		11.1766	11.148
	Hypothetical protein	TaAffx.128418.102.S1_at	P	P		0.00167288	0.00292359		11.206	10.0739
	Hypothetical protein	TaAffx.128418.104.A1_s_at	P	P		0.00167288	0.00167288		13.5886	14.518
	Hypothetical protein	TaAffx.128418.16.S1_x_at	P	P		0.00167288	0.00167288		13.4726	12.0617
	Hypothetical protein	TaAffx.128418.92.A1_x_at	P	P		0.00496277	0.00167288		12.9151	13.9637
	Hypothetical protein	TaAffx.128712.19.S1_s_at	P	P		0.00167288	0.00167288		9.60225	14.2203
	Hypothetical protein	TaAffx.128712.4.S1_x_at	P	P		0.00167288	0.00167288		13.8169	10.3308
	Hypothetical protein	TaAffx.129051.1.S1_at	P	P		0.00167288	0.00167288		12.6145	11.8523
	Hypothetical protein	TaAffx.129051.3.S1_at	P	P		0.00818426	0.00167288		9.03312	13.5795
	Hypothetical protein	TaAffx.129051.3.S1_s_at	P	P		0.00167288	0.00167288		10.4491	14.8384
	Hypothetical protein	TaAffx.143999.1.S1_s_at	P	P		0.00167288	0.00167288		12.3693	11.8681
	Unknown	Ta.14005.2.S1_s_at	P	P		0.00167288	0.00167288		10.5383	11.9302
	Unknown	Ta.645.3.A1_at	P	P		0.00292359	0.00167288		8.76808	10.4702
	Unknown	TaAffx.107567.3.S1_at	P	P		0.00167288	0.00167288		10.3143	13.6987
	Unknown	TaAffx.112883.1.S1_at	P	P		0.00382293	0.00221961		10.6131	10.8703
	Unknown	TaAffx.128418.15.S1_s_at	P	P		0.00167288	0.00167288		12.8301	10.4553
	Unknown	TaAffx.128418.29.S1_s_at	P	P		0.00382293	0.00167288		9.84199	12.41
	Unknown	TaAffx.128565.17.S1_at	P	P		0.00167288	0.00167288		10.249	14.0494
	Unknown	TaAffx.128565.28.S1_x_at	P	P		0.00167288	0.00167288		11.407	12.7423
	Unknown	TaAffx.128795.10.S1_x_at	P	P		0.00221961	0.00167288		12.4396	10.5517
	Unknown	TaAffx.128795.12.S1_x_at	P	P		0.00167288	0.00167288		12.5804	10.3102
	Unknown	TaAffx.128795.21.S1_s_at	P	P		0.00167288	0.00167288		9.91139	14.2232
	Unknown	TaAffx.132743.10.S1_at	P	P		0.00639609	0.00221961		9.80278	14.1376
	Unknown	TaAffx.134856.3.S1_s_at	P	P		0.00167288	0.00167288		9.9642	13.8183
	Unknown	TaAffx.143998.1.S1_at	P	P		0.00221961	0.00221961		10.9131	10.8974
	Unknown	TaAffx.144000.1.S1_x_at	P	P		0.00167288	0.00167288		9.57277	10.891
	Unknown	TaAffx.28490.1.S1_at	P	P		0.00221961	0.00167288		10.9853	10.7158
	Unknown	TaAffx.28490.2.S1_s_at	P	P		0.00167288	0.00167288		13.2612	10.1889
	Unknown	TaAffx.6140.1.S1_s_at	P	P		0.00167288	0.00167288		11.4914	11.3015
	Unknown	TaAffx.6196.3.S1_at	P	P		0.00292359	0.00167288		9.84862	9.95565
	Unknown	TaAffx.6585.1.S1_at	P	P		0.00167288	0.00167288		9.74311	12.6788
