# Supplementary material for: Large-scale analysis of antisense transcription in wheat using the Affymetrix GeneChip Wheat Genome Array
Source: BMC Genomics. 2009 May 29;10:253. doi: 10.1186/1471-2164-10-253 (PMC2694213; doi:10.1186/1471-2164-10-253)
Supplement: Additional file 2 — List of the 80 potential antisense-specific transcripts with Present calls (P < 0.01) and >9.86 WT assay log2 expression value. The data provided represents annotation and statistical values for the potential antisense-specific transcripts. [file 1471-2164-10-253-S2.xls]

## Sheet: Sheet1
Supplementary material. List of the 80 potential antisense-specific transcripts with Present calls (P<0.01) and >9.86 WT assay log(2) expression
value. Functional categories were based on the Munich Information Center for Protein Sequences classifications and putative function
shows the best significant BLASTX database hit from HarvEST.
			PMA call			P value			log(2) expression value
Functional category / Putative function		Probe Set ID	3' IVT	3' WT		3' IVT	WT		3' IVT	WT
I. Energy
	Cytochrome b6-f complex subunit	TaAffx.31422.1.S1_at	A	P		0.00221961	0.00167288		7.84981	13.7051
	NAD(P)H-dependent oxidoreductase	TaAffx.112816.1.S1_at	A	P		0.0164271	0.00167288		7.34035	13.1992
	NAD(P)H-dependent oxidoreductase	TaAffx.80571.1.S1_at	A	P		0.00639609	0.00167288		8.29193	9.94392
	Oxygen-evolving enhancer protein	TaAffx.26342.1.S1_at	A	P		0.0547555	0.00167288		7.37876	10.6165
	RUBISCO activase	Ta.27660.1.A1_at	A	P		0.106612	0.00167288		6.74021	12.7666
	RUBISCO large subunit	TaAffx.128414.229.A1_x_at	A	P		0.934667	0.00818426		6.28774	14.2663
	RUBISCO large subunit	TaAffx.128414.24.A1_s_at	A	P		0.00221961	0.00167288		7.11818	14.7166
	RUBISCO large subunit	TaAffx.128414.6.S1_at	A	P		0.00221961	0.00167288		7.98741	12.8105
	RUBISCO small subunit	TaAffx.52923.1.S1_at	A	P		0.164032	0.00167288		6.47283	10.1668
	Thylakoid membrane phosphoprotein	TaAffx.84637.1.S1_at	A	P		0.00639609	0.00167288		7.70327	10.1304
II. Growth
	COBRA-like protein	TaAffx.143995.13.A1_at	A	P		0.761547	0.00167288		7.29235	10.1496
	Elongation factor protein	TaAffx.52403.1.S1_at	A	P		0.186972	0.00382293		7.2364	10.3279
III. Homeostasis
	2-cys peroxiredoxin BAS1 protein	Ta.28714.1.A1_s_at	A	P		0.00382293	0.00221961		7.80682	11.2963
IV. Metabolism: Protein biosynthesis
	40S ribosomal protein S3a	Ta.28603.1.A1_at	A	P		0.106612	0.00167288		7.60841	10.5775
	40S ribosomal protein S9	Ta.24981.1.S1_at	A	P		0.0103976	0.00167288		8.0697	10.3276
	Chloroplast 30S ribosomal protein S2	TaAffx.128946.1.A1_at	A	P		0.00167288	0.00167288		8.26416	13.2245
	Chloroplast 30S ribosomal protein S2	TaAffx.128946.4.S1_at	A	P		0.00221961	0.00167288		8.43177	10.1969
V. Metabolism: Secondary
	Alpha-N-arabinofuranosidase A precursor	Ta.23014.1.A1_at	A	P		0.328321	0.00167288		6.61582	10.1257
	Cystathionine beta-lyase	Ta.6997.3.A1_at	A	P		0.0103976	0.00221961		6.63556	10.2967
	Rhodanese-like domain protein	Ta.1131.2.S1_a_at	A	P		0.00167288	0.00167288		8.05738	11.1824
	S-adenosylmethionine decarboxylase proenzyme	Ta.1058.2.A1_at	A	P		0.00167288	0.00221961		8.47904	11.8771
	S-adenosylmethionine synthetase	TaAffx.53048.1.S1_at	A	P		0.570568	0.00167288		6.89482	10.7125
VI. Transcription
	DNA-directed RNA polymerase alpha chain	TaAffx.129824.10.S1_at	A	P		0.00221961	0.00167288		8.23607	12.2816
	DNA-directed RNA polymerase beta chain	TaAffx.112299.1.S1_at	A	P		0.00221961	0.00167288		8.15482	12.7112
	DNA-directed RNA polymerase beta chain	TaAffx.5832.1.S1_at	A	P		0.00496277	0.00167288		7.93352	10.6864
	DNA-directed RNA polymerase beta chain	TaAffx.7081.1.S1_at	A	P		0.00167288	0.00167288		8.54123	11.9401
	MatR protein	TaAffx.57297.1.S1_at	A	P		0.0455804	0.00167288		6.82748	10.4479
	Nucleic acid binding protein	Ta.7467.3.S1_s_at	A	P		0.0164271	0.00167288		7.04471	9.88147
	Stress-responsive zinc-finger protein ISAP1	Ta.28276.3.A1_at	A	P		0.0653326	0.00818426		8.34729	9.92026
	Translation initiation factor	TaAffx.129824.2.S1_at	A	P		0.00167288	0.00167288		7.94836	12.7915
VII. Transport
	Protein transport protein Sec61	Ta.28798.2.A1_s_at	A	P		0.00818426	0.00167288		7.12074	11.2153
VIII. Unknown
	Hypothetical protein	Ta.22659.3.A1_x_at	A	P		0.0455804	0.00167288		6.58728	9.97133
	Hypothetical protein	TaAffx.128418.103.A1_at	A	P		0.0547555	0.00167288		7.35969	10.2889
	Hypothetical protein	TaAffx.4746.1.S1_at	A	P		0.0547555	0.00167288		6.73893	10.1853
	Unknown	Ta.21480.1.S1_x_at	A	P		0.0252302	0.00167288		8.01682	10.7059
	Unknown	Ta.22072.1.S1_at	A	P		0.394838	0.00221961		7.67306	11.1514
	Unknown	Ta.24105.1.A1_s_at	A	P		0.703144	0.00167288		7.29589	13.5559
	Unknown	Ta.24105.1.A1_x_at	A	P		0.143002	0.00167288		7.67539	11.0941
	Unknown	Ta.24771.1.S1_x_at	A	P		0.00167288	0.00167288		8.03783	10.8048
	Unknown	Ta.28645.1.S1_at	A	P		0.00167288	0.00167288		8.49771	10.9581
	Unknown	Ta.645.3.A1_x_at	A	P		0.00221961	0.00167288		8.6555	10.206
	Unknown	TaAffx.107832.1.S1_at	A	P		0.0547555	0.00382293		7.21009	10.0411
	Unknown	TaAffx.107837.1.S1_at	A	P		0.00221961	0.00167288		8.34873	14.1708
	Unknown	TaAffx.110754.1.S1_at	A	P		0.00496277	0.00221961		7.14855	11.4898
	Unknown	TaAffx.111038.1.S1_at	A	P		0.0547555	0.00167288		7.77954	10.6607
	Unknown	TaAffx.113847.1.A1_at	A	P		0.0204299	0.00167288		7.52377	13.8317
	Unknown	TaAffx.119113.1.S1_at	A	P		0.5	0.00167288		6.29684	10.7867
	Unknown	TaAffx.128617.14.S1_x_at	A	P		0.00639609	0.00167288		7.04439	11.6271
	Unknown	TaAffx.128712.3.S1_at	A	P		0.00496277	0.00167288		7.48844	12.953
	Unknown	TaAffx.128712.5.A1_s_at	A	P		0.00382293	0.00167288		7.04821	13.4834
	Unknown	TaAffx.128795.16.S1_at	A	P		0.0131156	0.00221961		9.52293	11.5135
	Unknown	TaAffx.128795.21.S1_at	A	P		0.00221961	0.00221961		8.19252	13.6648
	Unknown	TaAffx.132743.1.S2_at	A	P		0.00221961	0.00167288		8.48472	11.3086
	Unknown	TaAffx.133453.2.S1_at	A	P		0.0252302	0.00167288		8.29002	14.5946
	Unknown	TaAffx.135168.3.S1_s_at	A	P		0.00292359	0.00167288		8.0731	11.8329
	Unknown	TaAffx.26876.1.S1_at	A	P		0.00496277	0.00167288		8.74929	11.3271
	Unknown	TaAffx.27096.1.S1_at	A	P		0.0911573	0.00221961		7.66016	9.89886
	Unknown	TaAffx.27363.1.S1_at	A	P		0.00382293	0.00167288		7.74649	10.5532
	Unknown	TaAffx.27716.1.S1_at	A	P		0.00639609	0.00167288		7.60884	10.0055
	Unknown	TaAffx.27716.1.S1_x_at	A	P		0.0103976	0.00167288		7.51403	9.8888
	Unknown	TaAffx.31479.1.S1_at	A	P		0.07743	0.00292359		6.4768	9.96944
	Unknown	TaAffx.3720.10.S1_at	A	P		0.00167288	0.00167288		8.52542	12.8609
	Unknown	TaAffx.4142.1.S1_at	A	P		0.00167288	0.00167288		8.24652	13.0806
	Unknown	TaAffx.4142.3.S1_at	A	P		0.00382293	0.00382293		8.20151	13.5311
	Unknown	TaAffx.52582.1.S1_x_at	A	P		0.00292359	0.00167288		7.48313	9.94414
	Unknown	TaAffx.53293.1.S1_at	A	P		0.429432	0.00167288		6.73007	13.3483
	Unknown	TaAffx.58010.1.S1_at	A	P		0.0131156	0.00221961		7.43699	11.8358
	Unknown	TaAffx.5802.1.S1_at	A	P		0.0547555	0.00167288		7.29448	14.1246
	Unknown	TaAffx.5802.1.S1_s_at	A	P		0.0164271	0.00167288		7.8248	14.1076
	Unknown	TaAffx.5802.2.S1_at	A	P		0.429432	0.00382293		7.07231	10.1223
	Unknown	TaAffx.5802.2.S1_s_at	A	P		0.0103976	0.00167288		7.88673	14.6873
	Unknown	TaAffx.70061.14.A1_at	A	P		0.0547555	0.00167288		6.58584	11.161
	Unknown	TaAffx.70061.16.S1_at	A	P		0.164032	0.00167288		6.50894	10.9711
	Unknown	TaAffx.70061.29.S1_at	A	P		0.0252302	0.00167288		6.88264	11.4625
	Unknown	TaAffx.70061.29.S1_x_at	A	P		0.0103976	0.00167288		7.02255	11.3765
	Unknown	TaAffx.81333.1.S1_at	A	P		0.0164271	0.00496277		7.02702	10.5557
	Unknown	TaAffx.81858.1.S1_at	A	P		0.0376841	0.00167288		9.06602	13.7504
	Unknown	TaAffx.83311.1.S1_at	A	P		0.266847	0.00221961		7.57839	10.7481
	Unknown	TaAffx.83311.1.S1_x_at	A	P		0.07743	0.00221961		7.01409	10.4484
	Unknown	TaAffx.83397.1.S1_at	A	P		0.00221961	0.00167288		7.46844	10.5055
